# Supplementary material for: Effects of Land Reclamation on Soil Bacterial Community and Potential Functions in Bauxite Mining Area
Source: Int J Environ Res Public Health. 2022 Dec 16;19(24):16921. doi: 10.3390/ijerph192416921 (PMC9778865; doi:10.3390/ijerph192416921)
Supplement: Supplementary file 1 [file ijerph-19-16921-s001.zip]

Archive with 1 entries (1 files):
- ijerph-2013594-supplementary.pdf
